# Supplementary material for: Emergency Medicine Obstetrics and Gynecology: A Case-Based Curriculum for Residents
Source: MedEdPORTAL. 2023 Aug 11;19:11330. doi: 10.15766/mep_2374-8265.11330 (PMC10415535; doi:10.15766/mep_2374-8265.11330)
Supplement: Supplementary file 1 — Ectopic Pregnancy and Emergencies in the First 20 Weeks.pptxPregnancy Emergencies After 20 Weeks.pptxDelivery Emergencies.pptxPelvic Pain in the Nonpregnant Patient.pptxVaginitis, Cervicitis, and PID.pptxAbnormal Uterine Bleeding.pptxLabor and Perimortem C-Section.pptxSession Review Questions.docxPrecurriculum Survey.docxPostcurriculum Survey.docx [file mep_2374-8265.11330-s001.zip]

Archive with 11 entries (11 files):
- H. Session Review Questions.docx
- A. Ectopic Pregnancy and Emergencies in the First 20 Weeks.pptx
- B. Pregnancy Emergencies After 20 Weeks.pptx
- C. Delivery Emergencies.pptx
- D. Pelvic Pain in the Nonpregnant Patient.pptx
- E. Vaginitis, Cervicitis, and PID.pptx
- F. Abnormal Uterine Bleeding.pptx
- G. Labor and Perimortem C-Section.pptx
- I. Precurriculum Survey.docx
- J. Postcurriculum Survey.docx
- _Educational Summary Report_11330.pdf
